# Supplementary material for: Mechanical and Thermal Characterization of Styrenic Thermoplastic Elastomer Compounds with Recycled Content for Sustainable Automotive Applications
Source: Polymers (Basel). 2026 Jul 2;18(13):1646. doi: 10.3390/polym18131646 (PMC13363934; doi:10.3390/polym18131646)
Supplement: Supplementary file 1 [file polymers-18-01646-s001.zip]

Archive with 1 entries (1 files):
- polymers-4363467-supplementary.pdf
